# Supplementary material for: Different Stages of Phase Transformation in the Synthesis of Nanocrystalline Sr-Hexaferrite Powder Prepared by a Gaseous Heat Treatment and Re-Calcination Method
Source: Nanomaterials (Basel). 2022 Oct 22;12(21):3714. doi: 10.3390/nano12213714 (PMC9657408; doi:10.3390/nano12213714)
Supplement: Supplementary file 1 [file nanomaterials-12-03714-s001.zip]

Archive with 1 entries (1 files):
- nanomaterials-1981125-supplementary.pdf
